# Supplementary material for: A Label-Free Photoelectrochemical Biosensor Based on ZnO/Cs3MnBr5 Heterogeneous Films for Alpha-Fetoprotein Detection
Source: Nanomaterials (Basel). 2024 Jun 29;14(13):1127. doi: 10.3390/nano14131127 (PMC11243747; doi:10.3390/nano14131127)
Supplement: Supplementary file 1 [file nanomaterials-14-01127-s001.zip]

Archive with 1 entries (1 files):
- nanomaterials-3040923-supplementary.pdf
